# Supplementary material for: An Overview of Whole Grain Regulations, Recommendations and Research across Southeast Asia
Source: Nutrients. 2018 Jun 11;10(6):752. doi: 10.3390/nu10060752 (PMC6024883; doi:10.3390/nu10060752)
Supplement: Supplementary file 1 [file nutrients-10-00752-s001.zip]

Archive with 1 entries (1 files):
- nutrients-310352-supplementary.pdf
